# Supplementary material for: Early Nutrition, Blood Amino Acids and Outcomes in Preterm Babies: Secondary Cohort Analysis of the ProVIDe RCT
Source: Nutrients. 2026 May 9;18(10):1517. doi: 10.3390/nu18101517 (PMC13210157; doi:10.3390/nu18101517)
Supplement: Supplementary file 1 [file nutrients-18-01517-s001.zip]

Archive with 1 entries (1 files):
- nutrients-4205980-supplementary.pdf
